# Supplementary material for: Developing and Evaluating Newsletters for Parent Engagement in Sustainability via Active Garden Education (SAGE)
Source: Int J Environ Res Public Health. 2022 Apr 12;19(8):4617. doi: 10.3390/ijerph19084617 (PMC9025365; doi:10.3390/ijerph19084617)
Supplement: Supplementary file 1 [file ijerph-19-04617-s001.zip]

Archive with 1 entries (1 files):
- ijerph-1609048-supplementary.pdf
